# Supplementary material for: ExAgBov: A public database of annotated variations from hundreds of bovine whole-exome sequencing samples
Source: Sci Data. 2022 Aug 2;9:469. doi: 10.1038/s41597-022-01597-8 (PMC9345876; doi:10.1038/s41597-022-01597-8)
Supplement: Supplementary file 1 — Supplementary Table 2 [file 41597_2022_1597_MOESM1_ESM.xlsx]

## Sheet: GO Terms
GeneAnalytics	Enrichment analysis
Go-terms
Score	Name	# Genes	# Matched Genes	Matched Genes (Symbols)	Evidence URL	Ontology
15.5623	Synapse Maturation	12	3	BCAN, PFN1, SEZ6	http://amigo.geneontology.org/amigo/term/GO:0060074	GoBiolProc
15.4006	Cytosolic Ribosome	78	5	RPL10, RPL13, RPS16, RPS8, RPL4	http://amigo.geneontology.org/amigo/term/GO:0022626	GoCellComp
14.5786	Cytoplasmic Translation	88	5	RPL10, RPL13, RPS16, RPS8, RPL4	http://amigo.geneontology.org/amigo/term/GO:0002181	GoBiolProc
14.5165	Translational Initiation	147	6	RPL10, RPL13, RPS16, RPS8, EIF3H, RPL4	http://amigo.geneontology.org/amigo/term/GO:0006413	GoBiolProc
14.4261	SRP-dependent Cotranslational Protein Targeting to Membrane	90	5	RPL10, RPL13, RPS16, RPS8, RPL4	http://amigo.geneontology.org/amigo/term/GO:0006614	GoBiolProc
13.5038	Cytosol	5404	40	FABP2, MSH6, MTR, RPL10, PARD6G, NIBAN2, LARP7, AP2M1, MAP1S, COG2, CD1B, RPL13, JAK1, CEP164, NFKB1, RUFY3, FTH1, STMN1, IDO2, ANAPC5, IRS4, CDK5RAP3, LIPE, RPS16, RAB18, DCX, PIK3R5, RAD23B, RPS8, EIF3H, RPL4, PFN1, GDI2, CDK4, CCT3, FKBP8, TRIM26, TRIM5, SLC12A3, SH3PXD2A	http://amigo.geneontology.org/amigo/term/GO:0005829	GoCellComp
13.0143	Viral Transcription	111	5	RPL10, RPL13, RPS16, RPS8, RPL4	http://amigo.geneontology.org/amigo/term/GO:0019083	GoBiolProc
12.4952	Nuclear-transcribed MRNA Catabolic Process, Nonsense-mediated Decay	120	5	RPL10, RPL13, RPS16, RPS8, RPL4	http://amigo.geneontology.org/amigo/term/GO:0000184	GoBiolProc
10.3924	Nervous System Development	570	9	MTR, ZIC1, MAP1S, RUFY3, APLP1, STMN1, DCX, SEMA6D, SEMA6C	http://amigo.geneontology.org/amigo/term/GO:0007399	GoBiolProc
9.3201	Structural Constituent of Ribosome	196	5	RPL10, RPL13, RPS16, RPS8, RPL4	http://amigo.geneontology.org/amigo/term/GO:0003735	GoMolecFunc
9.21142	Suppression of Viral Release By Host	14	2	TRIM26, TRIM5	http://amigo.geneontology.org/amigo/term/GO:1902187	GoBiolProc
9.01633	Suppression of Viral Release By Host	15	2	TRIM26, TRIM5	http://amigo.geneontology.org/amigo/term/GO:0044790	GoBiolProc
9.01633	Mitochondrial Envelope	15	2	TOMM20, FKBP8	http://amigo.geneontology.org/amigo/term/GO:0005740	GoCellComp
8.97687	Membrane	8642	51	CLIC5, RPL10, CNGB1, PARD6G, OR13F1, NIBAN2, AP2M1, COG2, CD1B, RPL13, JAK1, TMPRSS9, RUFY3, FTH1, TOMM20, PAG1, GALNT17, APLP1, MAN2A2, TAS2R46, CYP1B1, STMN1, GABRD, OR1M1, ANKLE2, IRS4, CDK5RAP3, LIPE, RPS16, VDAC2, RAB18, PIK3R5, KIAA2013, RPS8, EIF3H, EPB42, RPL4, BCAN, PFN1, GDI2, CDK4, SLC38A10, FKBP8, PIGT, SLITRK5, SLC22A10, SEZ6, SEMA6D, SLC12A3, OR13A1, SEMA6C	http://amigo.geneontology.org/amigo/term/GO:0016020	GoCellComp
8.87733	Cytosolic Large Ribosomal Subunit	59	3	RPL10, RPL13, RPL4	http://amigo.geneontology.org/amigo/term/GO:0022625	GoCellComp
8.38187	Ribosome	228	5	RPL10, RPL13, RPS16, RPS8, RPL4	http://amigo.geneontology.org/amigo/term/GO:0005840	GoCellComp
8.30251	Interferon-gamma-mediated Signaling Pathway	68	3	JAK1, TRIM26, TRIM5	http://amigo.geneontology.org/amigo/term/GO:0060333	GoBiolProc
8.2818	Translation	336	6	RPL10, RPL13, RPS16, RPS8, EIF3H, RPL4	http://amigo.geneontology.org/amigo/term/GO:0006412	GoBiolProc
Super pathways
Score	SuperPath Name	# SuperPath Total Genes	# SuperPath Matched Genes	Matched Genes (Symbols)	Evidence URL	Column1
16.1622	Metabolism of Proteins	1624	20	RPL10, COG2, RPL13, TOMM20, GALNT17, H3-3A, MAN2A2, RPS16, VDAC2, RAB18, RAD23B, RPS8, EIF3H, RPL4, CCT3, FKBP8, FOXK2, TUBA1C, PIGT, ADAMTS19	https://pathcards.genecards.org/card/metabolism_of_proteins
11.0314	IL-10 Pathway	35	3	JAK1, NFKB1, PIK3R5	https://pathcards.genecards.org/card/il-10_pathway
10.734	Influenza Viral RNA Transcription and Replication	157	5	RPL10, RPL13, RPS16, RPS8, RPL4	https://pathcards.genecards.org/card/influenza_viral_rna_transcription_and_replication
9.93584	Viral MRNA Translation	478	8	MTR, RPL10, RPL13, IDO2, RPS16, RPS8, EIF3H, RPL4	https://pathcards.genecards.org/card/viral_mrna_translation
9.89721	Integrated Cancer Pathway	46	3	MSH6, JAK1, CDK4	https://pathcards.genecards.org/card/integrated_cancer_pathway
9.84804	HIV Life Cycle	860	11	MTR, RPL10, AP2M1, RPL13, NFKB1, TAF1, RPS16, RPS8, RPL4, BCAN, ADAMTS19	https://pathcards.genecards.org/card/hiv_life_cycle
Diseases
Score	Name	Disease categories	# Total Genes	# Matched Genes	Matched Genes (Symbols)	Evidence URL
11.1	Disease of Mental Health	Neuronal diseases, Mental diseases	1665	13	SEMA6D, MTR, SEMA6C, SLITRK5, TAF1, AP2M1, APLP1, ANKLE2, DCX, FUS, LARP7, H3-3A, GABRD	http://www.malacards.org/card/disease_of_mental_health
7.89	Colorectal Cancer	Blood diseases, Gastrointestinal diseases, Genetic diseases, Rare diseases, Cancer diseases	1538	13	CDK4, CYP1B1, JAK1, IRS4, COG2, FABP2, NFKB1, SEMA6D, PIK3R5, MSH6, MTR, STMN1, SLC38A10	http://www.malacards.org/card/colorectal_cancer
6.49	Breast Cancer	Immune diseases, Reproductive diseases, Skin diseases, Genetic diseases, Rare diseases, Cancer diseases	1441	9	STMN1, PFN1, NFKB1, MSH6, CDK4, CYP1B1, ANAPC5, FUS, JAK1	http://www.malacards.org/card/breast_cancer
5.64	Autism Spectrum Disorder	Eye diseases, Neuronal diseases, Mental diseases, Genetic diseases, Rare diseases	410	7	ASH1L, FUS, GABRD, GALNT17, SLITRK5, MTR, RPL10	http://www.malacards.org/card/autism_spectrum_disorder
4.82	Prostate Cancer	Reproductive diseases, Genetic diseases, Rare diseases, Cancer diseases	1135	7	STMN1, MSH6, CYP1B1, CDK4, EIF3H, JAK1, EPB42	http://www.malacards.org/card/prostate_cancer
4.62	Alzheimer Disease	Neuronal diseases, Mental diseases, Cardiovascular diseases, Genetic diseases, Rare diseases	855	7	GALNT17, COG2, APLP1, RPL10, SEMA6D, MTR, VDAC2	http://www.malacards.org/card/alzheimer_disease
4.6	Neural Tube Defects	Neuronal diseases, Fetal diseases, Genetic diseases, Rare diseases	557	7	FKBP8, CEP164, BCAN, CYP1B1, TRIM26, ZIC1, MTR	http://www.malacards.org/card/neural_tube_defects
4.39	Autism	Eye diseases, Neuronal diseases, Mental diseases, Genetic diseases, Rare diseases	431	5	SLITRK5, RPL10, MTR, AP2M1, ASH1L	http://www.malacards.org/card/autism
4.36	Type 2 Diabetes Mellitus	Immune diseases, Endocrine diseases, Metabolic diseases, Genetic diseases, Rare diseases	541	6	LIPE, NFKB1, CDK4, IRS4, COG2, FABP2	http://www.malacards.org/card/type_2_diabetes_mellitus
