# Supplementary material for: ExAgBov: A public database of annotated variations from hundreds of bovine whole-exome sequencing samples
Source: Sci Data. 2022 Aug 2;9:469. doi: 10.1038/s41597-022-01597-8 (PMC9345876; doi:10.1038/s41597-022-01597-8)
Supplement: Supplementary file 4 — Supplementary Table 1 [file 41597_2022_1597_MOESM4_ESM.xlsx]

## Sheet: Supp.Table1.100genes.selection.
ENSBTA	Symbol	syn < 0.01	syn>0.03	miss < 0.01	miss>0.03	rare-miss/syn	0.03-MISS/SYN	common-rare ratio
ENSBTAG00000014862	HMGB1P1	15	1	1	4	0.0666667	4	60
ENSBTAG00000000389	ZNF212	10	0	1	5	0.1	5	50
ENSBTAG00000001538	RPS16	17	1	2	5	0.117647	5	42.5
ENSBTAG00000017045	FABP2	2	1	1	20	0.5	20	40
ENSBTAG00000040518	TUBA1C	21	1	2	3	0.0952381	3	31.5
ENSBTAG00000006878	TAF1	12	0	1	2	0.0833333	2	24
ENSBTAG00000049232	GDI2	14	7	1	12	0.0714286	1.71429	24
ENSBTAG00000020270	NFKB1	8	1	1	3	0.125	3	24
ENSBTAG00000026505	STMN1	15	1	2	3	0.133333	3	22.5
ENSBTAG00000006152	TOMM20	9	2	1	5	0.111111	2.5	22.5
ENSBTAG00000020106	AP2M1	21	2	1	2	0.047619	1	21
ENSBTAG00000003954	ASH1L	9	1	3	7	0.333333	7	21
ENSBTAG00000000560	RPL4	40	3	7	11	0.175	3.66667	20.9524
ENSBTAG00000001858	VDAC2	20	0	5	5	0.25	5	20
ENSBTAG00000013445	OR13F1	3	1	1	6	0.333333	6	18
ENSBTAG00000006630	SLC12A3	6	0	1	3	0.166667	3	18
ENSBTAG00000035399	OR1M1	2	0	1	9	0.5	9	18
ENSBTAG00000005917	PARD6G	9	1	1	2	0.111111	2	18
ENSBTAG00000019388	KIAA2013	9	1	1	2	0.111111	2	18
ENSBTAG00000022275	RPL10	46	2	4	3	0.0869565	1.5	17.25
ENSBTAG00000003092	ANAPC5	16	1	2	2	0.125	2	16
ENSBTAG00000014202	CDK5RAP3	12	3	1	4	0.0833333	1.33333	16
ENSBTAG00000039861	OAS1Y	4	2	2	16	0.5	8	16
ENSBTAG00000004585	CCDC30	4	1	1	4	0.25	4	16
ENSBTAG00000006535	IRS4	8	0	1	2	0.125	2	16
ENSBTAG00000038321	LIPE	8	3	1	6	0.125	2	16
ENSBTAG00000018905	MAN2A2	8	1	2	4	0.25	4	16
ENSBTAG00000010784	ABT1	5	1	1	3	0.2	3	15
ENSBTAG00000016145	ADAMTS19	5	1	1	3	0.2	3	15
ENSBTAG00000003617	ALKBH4	5	1	1	3	0.2	3	15
ENSBTAG00000005639	PSME3IP1	5	0	1	3	0.2	3	15
ENSBTAG00000014751	ZIC1	30	0	2	1	0.0666667	1	15
ENSBTAG00000037421	TRIM26	3	1	3	15	1	15	15
ENSBTAG00000007281	SEMA6C	12	1	5	6	0.416667	6	14.4
ENSBTAG00000014032	EIF3H	28	1	2	1	0.0714286	1	14
ENSBTAG00000051383	DEFB7	0	1	1	14	1	14	14
ENSBTAG00000032705	CALM	14	1	1	1	0.0714286	1	14
ENSBTAG00000010244	CLIC5	7	1	2	4	0.285714	4	14
ENSBTAG00000005978	PIK3R5	8	1	3	5	0.375	5	13.3333
ENSBTAG00000001424	MSH6	8	0	3	5	0.375	5	13.3333
ENSBTAG00000022450	THAP9	8	1	3	5	0.375	5	13.3333
ENSBTAG00000005725	IDO2	5	3	1	8	0.2	2.66667	13.3333
ENSBTAG00000005702	CNGB1	11	5	2	11	0.181818	2.2	12.1
ENSBTAG00000023846	C10orf88	2	1	1	6	0.5	6	12
ENSBTAG00000032764	FTH1	2	0	1	6	0.5	6	12
ENSBTAG00000018271	SLC38A10	8	1	2	3	0.25	3	12
ENSBTAG00000014584	SLC22A10	3	0	1	4	0.333333	4	12
ENSBTAG00000010531	CYP1B1	4	1	1	3	0.25	3	12
ENSBTAG00000019591	DCX	24	0	2	1	0.0833333	1	12
ENSBTAG00000045673	H3-3A	4	0	1	3	0.25	3	12
ENSBTAG00000012847	NIBAN2	6	1	1	2	0.166667	2	12
ENSBTAG00000038536	TRIM5	6	2	5	20	0.833333	10	12
ENSBTAG00000000718	TMPRSS9	6	3	1	6	0.166667	2	12
ENSBTAG00000020314	COG2	9	1	3	4	0.333333	4	12
ENSBTAG00000012251	MTR	3	0	1	4	0.333333	4	12
ENSBTAG00000011439	EPB42	3	1	1	4	0.333333	4	12
ENSBTAG00000051204	OR4C15CP	9	0	3	4	0.333333	4	12
ENSBTAG00000001151	APLP1	19	0	8	5	0.421053	5	11.875
ENSBTAG00000020709	MAP1S	17	0	6	4	0.352941	4	11.3333
ENSBTAG00000005138	BCL9L	9	1	4	5	0.444444	5	11.25
ENSBTAG00000003687	FOXK2	11	0	1	1	0.0909091	1	11
ENSBTAG00000014026	PAG1	11	1	2	2	0.181818	2	11
ENSBTAG00000003147	JAK1	11	1	1	1	0.0909091	1	11
ENSBTAG00000011327	OLFML3	7	1	2	3	0.285714	3	10.5
ENSBTAG00000053568	ZNF70	5	3	1	6	0.2	2	10
ENSBTAG00000015285	RPS8	20	2	1	1	0.05	0.5	10
ENSBTAG00000009632	LARP7	5	0	1	2	0.2	2	10
ENSBTAG00000040143	OR13A1	2	1	1	5	0.5	5	10
ENSBTAG00000033339	ANKLE2	2	1	1	5	0.5	5	10
ENSBTAG00000005757	FUS	5	1	1	2	0.2	2	10
ENSBTAG00000008672	GABRD	10	1	1	1	0.1	1	10
ENSBTAG00000034442	LNP1	1	1	0	10	0	10	10
ENSBTAG00000015979	SEZ6	10	4	1	4	0.1	1	10
ENSBTAG00000001959	TFAP2E	5	0	1	2	0.2	2	10
ENSBTAG00000008815	WDR89	5	0	1	2	0.2	2	10
ENSBTAG00000038412	BPIFB4	7	7	1	10	0.142857	1.42857	10
ENSBTAG00000044153	SH3PXD2A	10	1	2	2	0.2	2	10
ENSBTAG00000018312	PFN1	10	1	3	3	0.3	3	10
ENSBTAG00000014137	CEP164	5	1	2	4	0.4	4	10
ENSBTAG00000012044	RPL13	7	1	3	4	0.428571	4	9.33333
ENSBTAG00000015789	BCAN	14	1	6	4	0.428571	4	9.33333
ENSBTAG00000050015	FKBP8	14	0	3	2	0.214286	2	9.33333
ENSBTAG00000015727	IFI47	2	3	1	14	0.5	4.66667	9.33333
ENSBTAG00000037628	OR2U5	2	3	1	14	0.5	4.66667	9.33333
ENSBTAG00000000654	ARMC4	7	1	3	4	0.428571	4	9.33333
ENSBTAG00000001336	TAS2R46	0	1	0	9	0	9	9
ENSBTAG00000038502	CD1B	0	1	0	9	0	9	9
ENSBTAG00000006370	CCT3	9	0	1	1	0.111111	1	9
ENSBTAG00000009976	RAD23B	18	0	4	2	0.222222	2	9
ENSBTAG00000050873	RAB18	6	0	2	3	0.333333	3	9
ENSBTAG00000008718	GALNT17	9	1	1	1	0.111111	1	9
ENSBTAG00000015130	HDGFL1	3	0	1	3	0.333333	3	9
ENSBTAG00000001311	MORF4L2	18	0	2	1	0.111111	1	9
ENSBTAG00000016122	PIGT	9	2	1	2	0.111111	1	9
ENSBTAG00000016795	RUFY3	9	1	1	1	0.111111	1	9
ENSBTAG00000016800	SEMA6D	9	1	1	1	0.111111	1	9
ENSBTAG00000002407	TDRD5	6	0	2	3	0.333333	3	9
ENSBTAG00000030348	ZNF582	18	1	8	4	0.444444	4	9
ENSBTAG00000047712	CDK4	3	1	2	6	0.666667	6	9
ENSBTAG00000010129	SLITRK5	9	0	1	1	0.111111	1	9
